# Supplementary material for: ALDH1 is an immunohistochemical diagnostic marker for solitary fibrous tumours and haemangiopericytomas of the meninges emerging from gene profiling study
Source: Acta Neuropathol Commun. 2013 May 9;1:10. doi: 10.1186/2051-5960-1-10 (PMC3893364; doi:10.1186/2051-5960-1-10)
Supplement: Additional file 1: Table S2 — Comparison of ALDH1A1 mRNA expression (p-values; Mann-Whitney test) between SFT, HPC, meningiomas and synovial sarcomas. [file 2051-5960-1-10-S1.xls]

## Sheet: Feuil1
	Supplementary Table 2: Comparison of ALDH1A1 mRNA expression (p-values; Mann-Whitney test) between SFT, HPC, meningiomas and synovial sarcomas
	A/ All SFT/HPC (N=16)	SFT without HPC pattern (N=6)	Meningiomas (N=161)	Synovial sarcomas (N=30)
	HPC (N=10)	0.072	0.0002077	9.178e-06
	SFT (N=6)		0.05355	0.01017
	Meningiomas (N=161)			0.005103
	B/ Meningeal SFT/HPC (N=12)	SFT without HPC pattern (N=3)	Meningiomas (N=161)	Synovial sarcomas (N=30)
	HPC (N=9)	0.3727	7.404e-06	2.831e-07
	SFT (N=3)		0.01148	0.002566
	Meningiomas (N=161)			0.005103
