# Supplementary material for: ALDH1 is an immunohistochemical diagnostic marker for solitary fibrous tumours and haemangiopericytomas of the meninges emerging from gene profiling study
Source: Acta Neuropathol Commun. 2013 May 9;1:10. doi: 10.1186/2051-5960-1-10 (PMC3893364; doi:10.1186/2051-5960-1-10)
Supplement: Additional file 2: Table S1 — Description of gene expression data sets pooling SFT and HPC. [file 2051-5960-1-10-S2.xls]

## Sheet: MEF
Table S1: Description of gene expression data sets.
Reference	Source of data	Technological platform	N° of probe sets	N° of arrays	N° of SFT/HPC	N° of meningiomas	N° of synovial sarcomas
Bertucci et al., present series	This study	U133plus2.0	54675	16	6 SFT/10HPC	0	0
Hajdu et al., J Pathol, 2010	http://cbio.mskcc.org/ Public/SFT/	U133A	22283	56	23 SFT	0	4
West et al., PLoS Biol, 2005	http://microarray-pubs.stanford.edu/	Agilent	36175	57	13 SFT	0	6
Claus et al., Cancer Res, 2008	GSE9438	U133plus2.0	54675	31	0	31	0
Lee et al., Brain Pathol, 2010	GSE16581	U133plus2.0	54675	68	0	68	0
Scheck et al., unpublished	GSE4780	U133A / U133plus2.0	22283 / 54675	62	0	62	0
Detwiller et al., Cancer Res, 2005	GSE2719	U133A	22283	54	0	0	4
Nakayama et al., Mod Pathol, 2007	GSE6481	U133A	22283	105	0	0	16
Total					52	161	30
